# Supplementary material for: Assessment of Harbour Porpoise Bycatch along the Portuguese and Galician Coast: Insights from Strandings over Two Decades
Source: Animals (Basel). 2023 Aug 15;13(16):2632. doi: 10.3390/ani13162632 (PMC10451651; doi:10.3390/ani13162632)
Supplement: Supplementary file 1 [file animals-13-02632-s001.zip]

Archive with 1 entries (1 files):
- animals-2521042-supplementary.pdf
